# Supplementary material for: Women’s status, breastfeeding support, and breastfeeding practices in the United States
Source: PLoS One. 2022 Sep 28;17(9):e0275021. doi: 10.1371/journal.pone.0275021 (PMC9518909; doi:10.1371/journal.pone.0275021)
Supplement: S1 Dataset — (CSV) [file pone.0275021.s002.csv]

State Postal Code	State	ever_breastfed	breastfeeding_6mos	breastfeeding_12mos	num_bf12	round_num_bf12	all_bf12	ln_all_bf12	exclusive_3mos	exclusive_6mos	num_ebf6	round_num_ebf6	all_ebf6	ln_all_ebf6	avg_mPINC	birth_baby_friendly	formula_before_2days	la_leche_leaders	la_leche_leaders1	ibclc	ibclc1	perc_Black	Region	Paid Leave Ligislation Index	Political participation	Employment and earnings	Work and family	Poverty and opportunity	Reproductive rights	Health and Well-being	pop	pop_sq	weight	poverty_women	perc_Hisp
AL	Alabama	0.681	0.391	0.248	81.344	81	328	5.793013608	0.341	0.206	65.714	66	319	5.765191103	72	0.055	0.118	0.0007	0.7	0.0026	2.6	0.266	3	0	-4.15	3.69	3.13	6.62	1.91	1.23	4,853,875	2,203	0.015125977	0.186	0.039
AK	Alaska	0.931	0.692	0.497	139.657	140	281	5.638354669	0.653	0.421	111.986	112	266	5.583496309	82	0.308	0.114	0.0008	0.8	0.0078	7.8	0.034	4	0	-1.75	4.32	4.34	7.28	2.83	2.09	737,709	859	0.002298899	0.09	0.066
AZ	Arizona	0.827	0.553	0.355	105.08	105	296	5.690359454	0.518	0.263	75.744	76	288	5.66296048	79	0.025	0.158	0.0009	0.9	0.0034	3.4	0.042	4	0	1.79	3.86	3.14	6.75	3.36	2.08	6,817,565	2,611	0.021245363	0.174	0.303
AR	Arkansas	0.738	0.452	0.242	69.454	69	287	5.659482216	0.39	0.204	56.712	57	278	5.627621114	67	0	0.126	0.0005	0.5	0.0021	2.1	0.157	3	0	-5.93	3.58	4.63	6.36	1.72	1.41	2,977,853	1,726	0.009279789	0.184	0.069
CA	California	0.872	0.667	0.402	150.348	150	374	5.924255797	0.53	0.263	94.154	94	358	5.880532986	85	0.336	0.151	0.0006	0.6	0.0043	4.3	0.059	4	2	4.84	4.13	5.3	7.03	5.24	2.3	38,993,940	6,245	0.121515584	0.16	0.384
CO	Colorado	0.909	0.639	0.4	112.4	112	281	5.638354669	0.572	0.224	61.824	62	276	5.620400866	85	0.084	0.106	0.0014	1.4	0.0046	4.6	0.04	4	0	0.77	4.2	4.53	7.42	3.71	2.57	5,448,819	2,334	0.016979983	0.13	0.21
CT	Connecticut	0.863	0.596	0.391	125.511	126	321	5.771441123	0.455	0.236	72.688	73	308	5.730099783	83	0.323	0.203	0.0002	0.2	0.0052	5.2	0.103	1	0.67	2.32	4.35	4.09	7.56	5.95	2.52	3,584,730	1,893	0.011170981	0.106	0.147
DE	Delaware	0.774	0.556	0.334	83.834	84	251	5.525452939	0.472	0.236	57.112	57	242	5.488937726	90	0.281	0.144	0.0004	0.4	0.0047	4.7	0.216	3	0	-1.28	4.2	3.85	7.08	3.82	1.91	944,076	972	0.002941994	0.13	0.087
DC	District of Columbia	0.83	0.655	0.436	135.16	135	310	5.736572297	0.526	0.291	88.755	89	305	5.720311777	82	0.114	0.14	0.0006	0.6	0.0019	1.9	0.488	3	0.67		5.33	5.2	8	5.5	1.37	670,377	819	0.002089075	0.189	0.101
FL	Florida	0.826	0.54	0.335	131.99	132	394	5.976350909	0.416	0.213	81.792	82	384	5.950642553	80	0.095	0.239	0.0008	0.8	0.0025	2.5	0.161	3	0	-0.93	3.82	2.82	6.77	2.79	2	20,244,914	4,499	0.063088586	0.163	0.236
GA	Georgia	0.84	0.555	0.349	122.499	122	351	5.860786223	0.438	0.221	73.814	74	334	5.811140993	75	0.079	0.206	0.0006	0.6	0.0026	2.6	0.31	3	0	-5.18	3.94	4.19	6.83	2.85	1.83	10,199,398	3,194	0.031784062	0.183	0.091
HI	Hawaii	0.906	0.656	0.472	130.744	131	277	5.624017506	0.549	0.329	88.172	88	268	5.590986981	80	0.116	0.173	0.0006	0.6	0.0045	4.5	0.022	4	0	1.22	4.05	4.45	7.52	6	2.76	1,425,157	1,194	0.004441172	0.107	0.098
ID	Idaho	0.901	0.621	0.39	88.14	88	226	5.420534999	0.524	0.284	62.196	62	219	5.38907173	78	0.072	0.095	0.0009	0.9	0.0035	3.5	0.006	4	0	-3.71	3.54	2.61	6.64	0.81	2.33	1,652,828	1,286	0.005150656	0.152	0.118
IL	Illinois	0.803	0.53	0.338	180.83	181	535	6.282266747	0.396	0.195	100.23	100	514	6.242223265	81	0.04	0.207	0.0009	0.9	0.0031	3.1	0.142	2	0	-0.86	4.11	3.49	7.24	4.78	2.18	12,839,047	3,583	0.040009917	0.145	0.164
IN	Indiana	0.788	0.535	0.33	95.37	95	289	5.666426688	0.475	0.317	89.077	89	281	5.638354669	80	0.164	0.118	0.0009	0.9	0.0048	4.8	0.092	2	0	0.17	3.76	2.03	6.72	1.89	1.86	6,612,768	2,572	0.02060716	0.159	0.064
IA	Iowa	0.815	0.514	0.302	72.48	72	240	5.480638923	0.516	0.295	67.555	68	229	5.433722004	75	0.002	0.084	0.0007	0.7	0.0028	2.8	0.033	2	0	2.9	3.93	4.62	6.97	3.83	2.45	3,121,997	1,767	0.009728981	0.137	0.054
KS	Kansas	0.836	0.582	0.365	79.935	80	219	5.38907173	0.504	0.261	55.332	55	212	5.356586275	76	0.15	0.135	0.0019	1.9	0.004	4	0.058	2	0	-1.54	3.99	3.48	7.12	0.76	2.3	2,906,721	1,705	0.009058123	0.135	0.111
KY	Kentucky	0.739	0.486	0.282	76.14	76	270	5.598421959	0.398	0.211	54.227	54	257	5.549076085	73	0.091	0.198	0.0003	0.3	0.0029	2.9	0.08	3	0	-2.77	3.73	3.44	6.46	2.43	1.5	4,424,611	2,103	0.013788276	0.191	0.033
LA	Louisiana	0.67	0.39	0.206	79.31	79	385	5.953243334	0.394	0.202	76.154	76	377	5.932245187	76	0.093	0.157	0.0006	0.6	0.0023	2.3	0.323	3	0	-5.55	3.56	4.11	6.47	1.62	1.31	4,668,960	2,161	0.014549733	0.2	0.047
ME	Maine	0.853	0.621	0.418	133.76	134	320	5.768320996	0.525	0.341	104.687	105	307	5.726847748	84	0.154	0.133	0.0018	1.8	0.0065	6.5	0.01	1	0	9.09	4.03	4.57	7.08	3.53	2.3	1,329,453	1,153	0.004142932	0.13	0.014
MD	Maryland	0.91	0.668	0.411	170.565	171	415	6.02827852	0.501	0.262	103.228	103	394	5.976350909	82	0.102	0.191	0.0009	0.9	0.0049	4.9	0.296	3	0	1.16	4.72	4.06	7.74	6.14	2.12	5,994,983	2,448	0.018681976	0.104	0.09
MA	Massachusetts	0.874	0.556	0.368	125.488	125	341	5.831882477	0.465	0.266	88.312	88	332	5.805134969	87	0.086	0.137	0.0013	1.3	0.0055	5.5	0.071	1	0.67	7.82	4.57	3.86	7.73	4.74	2.48	6,784,240	2,605	0.021141513	0.122	0.105
MI	Michigan	0.777	0.556	0.346	95.842	96	277	5.624017506	0.441	0.239	63.574	64	266	5.583496309	78	0.211	0.132	0.0011	1.1	0.0028	2.8	0.139	2	0	1.74	3.85	2.75	6.97	1.66	1.87	9,917,715	3,149	0.030906262	0.164	0.047
MN	Minnesota	0.892	0.653	0.389	109.698	110	282	5.641907071	0.563	0.372	100.44	100	270	5.598421959	82	0.194	0.072	0.0008	0.8	0.005	5	0.054	2	0	9.86	4.24	4.76	7.39	4.58	2.81	5,482,435	2,341	0.017084739	0.113	0.049
MS	Mississippi	0.632	0.354	0.183	63.684	64	348	5.85220248	0.282	0.13	44.33	44	341	5.831882477	60	0	0.251	0.001	1	0.0019	1.9	0.377	3	0	-1.21	3.57	2.55	6.18	2.09	1.2	2,989,390	1,729	0.009315742	0.243	0.027
MO	Missouri	0.823	0.578	0.331	87.053	87	263	5.572154032	0.527	0.313	80.128	80	256	5.545177444	75	0.065	0.14	0.0013	1.3	0.0038	3.8	0.115	2	0	2.37	3.88	3.64	6.82	1.68	1.75	6,076,204	2,465	0.018935083	0.158	0.038
MT	Montana	0.839	0.611	0.405	89.1	89	220	5.393627546	0.568	0.357	77.112	77	216	5.375278408	82	0.015	0.092	0.0019	1.9	0.0042	4.2	0.003	4	0	2.8	3.7	2.3	6.73	5.04	2.16	1,032,073	1,016	0.003216217	0.176	0.033
NE	Nebraska	0.822	0.57	0.402	92.058	92	229	5.433722004	0.467	0.254	55.626	56	219	5.38907173	71	0.108	0.175	0.0013	1.3	0.0043	4.3	0.046	2	0	-2.81	3.87	4.16	7.1	0.59	2.58	1,893,765	1,376	0.00590148	0.129	0.098
NV	Nevada	0.835	0.499	0.306	87.516	88	286	5.655991811	0.441	0.208	57.824	58	278	5.627621114	75	0.15	0.237	0.0006	0.6	0.0019	1.9	0.084	4	0	-4.46	3.75	3.91	6.69	4.44	1.76	2,883,758	1,698	0.008986564	0.147	0.275
NH	New Hampshire	0.874	0.647	0.456	124.488	124	273	5.609471795	0.559	0.302	80.03	80	265	5.579729826	90	0.474	0.114	0.0018	1.8	0.007	7	0.012	1	0	14.4	4.2	3.4	7.45	3.55	2.43	1,330,111	1,153	0.004144983	0.092	0.032
NJ	New Jersey	0.828	0.576	0.361	148.371	148	411	6.018593214	0.406	0.244	95.648	96	392	5.97126184	83	0.063	0.257	0.0015	1.5	0.0036	3.6	0.137	1	1.67	-1.49	4.39	4.99	7.38	6.08	2.39	8,935,421	2,989	0.02784517	0.111	0.189
NM	New Mexico	0.877	0.598	0.351	98.982	99	282	5.641907071	0.53	0.276	75.348	75	273	5.609471795	81	0.332	0.115	0.0007	0.7	0.004	4	0.02	4	0	-0.07	3.87	3.65	6.64	5.02	1.93	2,080,328	1,442	0.00648286	0.215	0.473
NY	New York	0.851	0.595	0.383	250.865	251	655	6.484635236	0.428	0.214	135.034	135	631	6.447305863	82	0.086	0.265	0.0008	0.8	0.0036	3.6	0.157	4	1	-0.06	4.34	5.55	7.28	5.59	2.03	19,747,183	4,444	0.061537523	0.158	0.184
NC	North Carolina	0.849	0.588	0.332	105.244	105	317	5.758901774	0.481	0.27	82.89	83	307	5.726847748	78	0.279	0.156	0.0013	1.3	0.005	5	0.215	3	0	1.59	3.97	3.35	6.82	3.01	1.91	10,035,186	3,168	0.031272333	0.174	0.088
ND	North Dakota	0.817	0.582	0.334	78.156	78	234	5.455321115	0.462	0.291	66.057	66	227	5.424950017	73	0.017	0.108	0.0005	0.5	0.0019	1.9	0.015	2	0	0.16	3.95	2.93	6.97	2.27	2.7	756,835	870	0.002358501	0.136	0.024
OH	Ohio	0.819	0.531	0.307	99.775	100	325	5.783825182	0.444	0.237	75.366	75	318	5.762051383	80	0.156	0.126	0.0009	0.9	0.0038	3.8	0.121	2	0	-1.21	3.89	3.27	6.9	2.99	1.81	11,605,090	3,407	0.036164576	0.153	0.033
OK	Oklahoma	0.759	0.49	0.31	85.56	86	276	5.620400866	0.442	0.216	59.184	59	274	5.613128106	78	0.051	0.168	0.0005	0.5	0.0033	3.3	0.072	3	0	-2.76	3.78	4.5	6.57	1.95	1.42	3,907,414	1,977	0.012176551	0.167	0.096
OR	Oregon	0.894	0.725	0.517	127.699	128	247	5.509388337	0.578	0.334	79.492	79	238	5.472270674	86	0.15	0.134	0.0012	1.2	0.0079	7.9	0.018	4	0.33	6.82	4	4.89	6.99	6.28	2.17	4,024,634	2,006	0.01254184	0.163	0.123
PA	Pennsylvania	0.838	0.592	0.39	259.74	260	666	6.501289671	0.489	0.256	166.656	167	651	6.478509642	78	0.058	0.144	0.0011	1.1	0.0032	3.2	0.11	1	0.33	-5.29	3.97	3.43	7.07	2.53	2.02	12,791,904	3,577	0.039863007	0.135	0.063
RI	Rhode Island	0.814	0.496	0.309	86.211	86	279	5.631211782	0.479	0.289	76.874	77	266	5.583496309	96	0.098	0.183	0.0006	0.6	0.0053	5.3	0.064	1	1.33	-0.14	4.24	4.94	7.17	4.63	2.19	1,055,607	1,027	0.003289555	0.138	0.136
SC	South Carolina	0.764	0.451	0.28	84	84	300	5.703782475	0.427	0.244	70.76	71	290	5.669880923	78	0.259	0.152	0.0006	0.6	0.0031	3.1	0.276	3	0	-3.09	3.73	3.64	6.67	3.07	1.63	4,894,834	2,212	0.015253617	0.181	0.053
SD	South Dakota	0.833	0.626	0.427	101.626	102	238	5.472270674	0.543	0.322	74.382	74	231	5.442417711	74	0.04	0.117	0.0003	0.3	0.0029	2.9	0.015	2	0	-0.75	3.74	3.07	6.68	0.23	2.43	857,919	926	0.002673506	0.151	0.032
TN	Tennessee	0.757	0.498	0.344	94.6	95	275	5.616771098	0.345	0.227	61.744	62	272	5.605802066	72	0.037	0.213	0.0006	0.6	0.0023	2.3	0.17	3	0	-3.01	3.86	3.03	6.65	1.42	1.44	6,595,056	2,568	0.020551965	0.175	0.048
TX	Texas	0.85	0.566	0.352	664.576	665	1888	7.543273347	0.48	0.241	441.512	442	1832	7.513163545	77	0.077	0.183	0.0005	0.5	0.0024	2.4	0.119	3	0	-6.22	3.87	3.34	6.72	2.19	2.08	27,429,639	5,237	0.085478118	0.168	0.384
UT	Utah	0.897	0.625	0.408	104.04	104	255	5.541263545	0.497	0.278	66.72	67	240	5.480638923	75	0.076	0.201	0.0006	0.6	0.0022	2.2	0.011	4	0	-8.12	3.76	2.27	6.95	2.16	2.6	2,990,632	1,729	0.009319612	0.135	0.134
VT	Vermont	0.893	0.709	0.513	127.737	128	249	5.517452896	0.628	0.38	91.58	92	241	5.484796933	88	0.031	0.099	0.0033	3.3	0.0134	13.4	0.011	1	0	1.97	4.25	4.33	7.39	6.15	2.49	626,088	791	0.001951058	0.137	0.015
VA	Virginia	0.817	0.625	0.393	159.165	159	405	6.003887067	0.456	0.266	104.538	105	393	5.973809612	80	0.064	0.209	0.0013	1.3	0.0046	4.6	0.193	3	0	-4.67	4.25	2.69	7.44	2.24	2.19	8,367,587	2,893	0.026075647	0.123	0.086
WA	Washington	0.924	0.727	0.482	150.384	150	312	5.743003188	0.589	0.291	88.173	88	303	5.713732806	83	0.109	0.127	0.0012	1.2	0.0058	5.8	0.037	4	0.33	8.35	4.09	4.44	7.17	5.2	2.33	7,160,290	2,676	0.022313386	0.139	0.119
WV	West Virginia	0.686	0.401	0.243	77.76	78	320	5.768320996	0.363	0.202	61.61	62	305	5.720311777	73	0	0.149	0.0005	0.5	0.003	3	0.034	3	0	-6.08	3.43	3.77	6.45	4.35	1.49	1,841,053	1,357	0.005737215	0.183	0.014
WI	Wisconsin	0.822	0.59	0.393	99.822	100	254	5.537334267	0.488	0.283	71.316	71	252	5.529429088	82	0.13	0.156	0.0012	1.2	0.0043	4.3	0.062	2	0	4.9	3.98	4.31	7.05	1.9	2.32	5,767,891	2,402	0.017974297	0.138	0.063
WY	Wyoming	0.9	0.594	0.386	121.976	122	316	5.755742214	0.568	0.288	88.416	88	307	5.726847748	77	0.024	0.094	0.0016	1.6	0.0027	2.7	0.013	4	0	-1.97	3.91	2.6	7.03	2.21	2.29	586,555	766	0.001827863	0.109	0.089
